# Supplementary material for: Probing of Interactions of Magnetite Nanoparticles Coated with Native and Aminated Starch with a DPPC Model Membrane
Source: Int J Mol Sci. 2021 May 31;22(11):5939. doi: 10.3390/ijms22115939 (PMC8198464; doi:10.3390/ijms22115939)
Supplement: Supplementary file 1 [file ijms-22-05939-s001.zip]

Archive with 1 entries (1 files):
- ijms-1224573-supplementary.pdf
